# Supplementary material for: Prognostic Value of Clinicopathological Parameters Assessed During Admission of Foals with Neonatal Encephalopathy and Comorbidities Developed During Hospitalization
Source: Vet Sci. 2024 Nov 1;11(11):534. doi: 10.3390/vetsci11110534 (PMC11598894; doi:10.3390/vetsci11110534)
Supplement: Supplementary file 1 [file vetsci-11-00534-s001.zip]

Archive with 1 entries (1 files):
- vetsci-3203376-supplementary.pdf
